# Supplementary material for: Six-Month Local Control Rates and Immune Responses After Pulsed Electric Field Ablation in Metastatic Cancer
Source: Cancers (Basel). 2025 Oct 30;17(21):3495. doi: 10.3390/cancers17213495 (PMC12608876; doi:10.3390/cancers17213495)
Supplement: Supplementary file 1 [file cancers-17-03495-s001.zip]

Archive with 1 entries (1 files):
- cancers-3917319-supplementary_2nd proof.pdf
